# Supplementary material for: Investigation of Salmonella Phage–Bacteria Infection Profiles: Network Structure Reveals a Gradient of Target-Range from Generalist to Specialist Phage Clones in Nested Subsets
Source: Viruses. 2021 Jun 28;13(7):1261. doi: 10.3390/v13071261 (PMC8310288; doi:10.3390/v13071261)
Supplement: Supplementary file 1 [file viruses-13-01261-s001.zip]

Archive with 1 entries (1 files):
- viruses-1239528-si final.pdf
